# Supplementary material for: Clinical significance of long non-coding RNA HOTTIP in early-stage non-small-cell lung cancer
Source: BMC Pulm Med. 2019 Feb 28;19:55. doi: 10.1186/s12890-019-0816-8 (PMC6393998; doi:10.1186/s12890-019-0816-8)
Supplement: Supplementary file 2 — Excel file with the results of the analysis of HOTTIP correlation with TCGA data that includes 2 sheets: mRNAs sheet, which includes the list of the top 100 mRNAs; and miRNAs sheet with all 61 miRNAs identified. (XLSX 19 kb) [file 12890_2019_816_MOESM2_ESM.xlsx]

## Sheet: mRNAs
Cancer	Position/Annotation	Gene Symbol	Correlation	P-value
TCGA-LUAD	ENSG00000243766.3	HOXA13	0.700721	7.26214e-12
TCGA-LUAD	ENSG00000243766.3	SP9	0.531939	1.52005e-06
TCGA-LUAD	ENSG00000243766.3	CDX2	0.527239	1.95235e-06
TCGA-LUAD	ENSG00000243766.3	SLC13A5	0.526263	2.05547e-06
TCGA-LUAD	ENSG00000243766.3	DKFZp686O24166	0.522938	2.44676e-06
TCGA-LUAD	ENSG00000243766.3	TM6SF2	0.521158	2.68403e-06
TCGA-LUAD	ENSG00000243766.3	PITPNM3	-0.520659	2.75424e-06
TCGA-LUAD	ENSG00000243766.3	ITGA6	0.520267	2.81061e-06
TCGA-LUAD	ENSG00000243766.3	UCN2	0.515799	3.53506e-06
TCGA-LUAD	ENSG00000243766.3	AKAP12	0.51457	3.76315e-06
TCGA-LUAD	ENSG00000243766.3	SART3	0.514035	3.86649e-06
TCGA-LUAD	ENSG00000243766.3	HOXA9	0.513518	3.96918e-06
TCGA-LUAD	ENSG00000243766.3	ADAMTS20	0.509106	4.95412e-06
TCGA-LUAD	ENSG00000243766.3	DIP2B	0.506771	5.56382e-06
TCGA-LUAD	ENSG00000243766.3	ZDHHC16	-0.50499	6.07522e-06
TCGA-LUAD	ENSG00000243766.3	FAM83B	0.504334	6.27461e-06
TCGA-LUAD	ENSG00000243766.3	COL7A1	0.503708	6.47032e-06
TCGA-LUAD	ENSG00000243766.3	MOGAT3	0.503142	6.65232e-06
TCGA-LUAD	ENSG00000243766.3	SLC39A14	0.497227	8.86308e-06
TCGA-LUAD	ENSG00000243766.3	GOLGA7B	-0.493773	1.04542e-05
TCGA-LUAD	ENSG00000243766.3	EVX1	0.491852	1.14509e-05
TCGA-LUAD	ENSG00000243766.3	HES7	0.490336	1.22991e-05
TCGA-LUAD	ENSG00000243766.3	FGFR1OP	0.484265	1.63193e-05
TCGA-LUAD	ENSG00000243766.3	MAGEA11	0.483656	1.67839e-05
TCGA-LUAD	ENSG00000243766.3	IGF2BP3	0.482627	1.75972e-05
TCGA-LUAD	ENSG00000243766.3	PPT2	0.480704	1.92163e-05
TCGA-LUAD	ENSG00000243766.3	SLC30A10	0.476714	2.30285e-05
TCGA-LUAD	ENSG00000243766.3	HOXA11	0.476289	2.34734e-05
TCGA-LUAD	ENSG00000243766.3	SH2D5	0.47433	2.56303e-05
TCGA-LUAD	ENSG00000243766.3	C1orf116	-0.472514	2.77931e-05
TCGA-LUAD	ENSG00000243766.3	KCNS3	-0.469807	3.1333e-05
TCGA-LUAD	ENSG00000243766.3	INHBE	0.46974	3.14263e-05
TCGA-LUAD	ENSG00000243766.3	TM4SF20	0.469015	3.24462e-05
TCGA-LUAD	ENSG00000243766.3	RAB3B	0.468593	3.30543e-05
TCGA-LUAD	ENSG00000243766.3	SLC15A1	0.468505	3.3182e-05
TCGA-LUAD	ENSG00000243766.3	STK17B	-0.467742	3.43116e-05
TCGA-LUAD	ENSG00000243766.3	TMEM150A	-0.467279	3.50143e-05
TCGA-LUAD	ENSG00000243766.3	AHSG	0.466414	3.63636e-05
TCGA-LUAD	ENSG00000243766.3	KLK9	0.465689	3.75305e-05
TCGA-LUAD	ENSG00000243766.3	MUC21	-0.463647	4.10104e-05
TCGA-LUAD	ENSG00000243766.3	UBTD1	-0.463291	4.16468e-05
TCGA-LUAD	ENSG00000243766.3	BLVRA	-0.463148	4.1904e-05
TCGA-LUAD	ENSG00000243766.3	HOXB13	0.462436	4.32121e-05
TCGA-LUAD	ENSG00000243766.3	ZNF711	0.461759	4.44896e-05
TCGA-LUAD	ENSG00000243766.3	HOPX	-0.461581	4.48316e-05
TCGA-LUAD	ENSG00000243766.3	KIAA1239	0.460367	4.72296e-05
TCGA-LUAD	ENSG00000243766.3	TDG	0.459017	5.00344e-05
TCGA-LUAD	ENSG00000243766.3	DENND5B	0.458982	5.01105e-05
TCGA-LUAD	ENSG00000243766.3	ESX1	0.458381	5.14103e-05
TCGA-LUAD	ENSG00000243766.3	CDHR5	0.458343	5.14922e-05
TCGA-LUAD	ENSG00000243766.3	GAS2L3	0.458341	5.14979e-05
TCGA-LUAD	ENSG00000243766.3	KPNA1	0.458198	5.1811e-05
TCGA-LUAD	ENSG00000243766.3	BMP3	-0.454709	6.00558e-05
TCGA-LUAD	ENSG00000243766.3	RAG1	0.453142	6.41393e-05
TCGA-LUAD	ENSG00000243766.3	CREG2	0.451373	6.90577e-05
TCGA-LUAD	ENSG00000243766.3	DCXR	-0.451326	6.91935e-05
TCGA-LUAD	ENSG00000243766.3	OAZ3	-0.450613	7.12742e-05
TCGA-LUAD	ENSG00000243766.3	GDA	0.450336	7.21007e-05
TCGA-LUAD	ENSG00000243766.3	ENPP1	0.449901	7.34127e-05
TCGA-LUAD	ENSG00000243766.3	FBLIM1	0.448726	7.70715e-05
TCGA-LUAD	ENSG00000243766.3	PPM1K	-0.447515	8.10169e-05
TCGA-LUAD	ENSG00000243766.3	C15orf42	0.446803	8.34241e-05
TCGA-LUAD	ENSG00000243766.3	PAQR9	0.445552	8.78122e-05
TCGA-LUAD	ENSG00000243766.3	CKAP4	0.443456	9.56492e-05
TCGA-LUAD	ENSG00000243766.3	SFMBT1	0.4431	9.70427e-05
TCGA-LUAD	ENSG00000243766.3	IL11	0.442601	9.90252e-05
TCGA-LUAD	ENSG00000243766.3	HTR1D	0.44164	0.000102955
TCGA-LUAD	ENSG00000243766.3	LOC285033	0.441141	0.000105048
TCGA-LUAD	ENSG00000243766.3	TFCP2	0.440749	0.000106721
TCGA-LUAD	ENSG00000243766.3	TMPRSS5	0.440676	0.000107036
TCGA-LUAD	ENSG00000243766.3	KLK8	0.439627	0.000111649
TCGA-LUAD	ENSG00000243766.3	HOXA10	0.439115	0.000113969
TCGA-LUAD	ENSG00000243766.3	PDZD3	0.438678	0.00011598
TCGA-LUAD	ENSG00000243766.3	NPC2	-0.438577	0.00011645
TCGA-LUAD	ENSG00000243766.3	C3orf59	0.438435	0.000117116
TCGA-LUAD	ENSG00000243766.3	ZNF280A	0.438065	0.00011886
TCGA-LUAD	ENSG00000243766.3	C8orf83	-0.437901	0.000119644
TCGA-LUAD	ENSG00000243766.3	ST3GAL5	-0.43612	0.000128438
TCGA-LUAD	ENSG00000243766.3	ACAT1	-0.435621	0.000131006
TCGA-LUAD	ENSG00000243766.3	KAAG1	0.434914	0.000134728
TCGA-LUAD	ENSG00000243766.3	LARP6	0.434838	0.000135135
TCGA-LUAD	ENSG00000243766.3	CPT1C	0.434446	0.000137245
TCGA-LUAD	ENSG00000243766.3	SMTN	0.434233	0.000138408
TCGA-LUAD	ENSG00000243766.3	CYB5A	-0.433948	0.000139974
TCGA-LUAD	ENSG00000243766.3	DKFZp686A1627	0.433613	0.000141834
TCGA-LUAD	ENSG00000243766.3	UGT1A7	0.432873	0.000146025
TCGA-LUAD	ENSG00000243766.3	SCARB1	0.431455	0.000154383
TCGA-LUAD	ENSG00000243766.3	SLC26A6	0.431241	0.000155679
TCGA-LUAD	ENSG00000243766.3	BRI3BP	0.431099	0.000156549
TCGA-LUAD	ENSG00000243766.3	TPRXL	0.430772	0.000158561
TCGA-LUAD	ENSG00000243766.3	MCM8	0.430636	0.000159408
TCGA-LUAD	ENSG00000243766.3	SCN5A	0.429621	0.000165846
TCGA-LUAD	ENSG00000243766.3	PTPRN	0.429049	0.000169577
TCGA-LUAD	ENSG00000243766.3	IGF2BP1	0.42896	0.000170161
TCGA-LUAD	ENSG00000243766.3	C10orf76	-0.428784	0.000171327
TCGA-LUAD	ENSG00000243766.3	ZNF384	0.428357	0.000174192
TCGA-LUAD	ENSG00000243766.3	ECT2	0.428179	0.000175399
TCGA-LUAD	ENSG00000243766.3	DSG4	0.428131	0.000175724
TCGA-LUAD	ENSG00000243766.3	NAPSA	-0.427573	0.000179559
TCGA-LUAD	ENSG00000243766.3	SPOP	-0.427502	0.000180054

## Sheet: miRNAs
Cancer	Position/Annotation	Gene Symbol	Correlation	P-value
TCGA-LUAD	ENSG00000243766.3	hsa-mir-105-1	0.442893	0.000498623
TCGA-LUAD	ENSG00000243766.3	hsa-mir-105-2	0.417722	0.00110403
TCGA-LUAD	ENSG00000243766.3	hsa-mir-1247	0.388015	0.00261609
TCGA-LUAD	ENSG00000243766.3	hsa-mir-190	0.307926	0.0186982
TCGA-LUAD	ENSG00000243766.3	hsa-mir-1915	0.385541	0.00280119
TCGA-LUAD	ENSG00000243766.3	hsa-mir-192	0.40076	0.00182423
TCGA-LUAD	ENSG00000243766.3	hsa-mir-193a	0.358904	0.00566329
TCGA-LUAD	ENSG00000243766.3	hsa-mir-194-1	0.400342	0.00184633
TCGA-LUAD	ENSG00000243766.3	hsa-mir-194-2	0.40271	0.00172416
TCGA-LUAD	ENSG00000243766.3	hsa-mir-196a-1	0.392472	0.00230988
TCGA-LUAD	ENSG00000243766.3	hsa-mir-196b	0.436208	0.000619531
TCGA-LUAD	ENSG00000243766.3	hsa-mir-2113	0.521166	2.73425e-05
TCGA-LUAD	ENSG00000243766.3	hsa-mir-215	0.309667	0.0180066
TCGA-LUAD	ENSG00000243766.3	hsa-mir-31	0.328267	0.0118789
TCGA-LUAD	ENSG00000243766.3	hsa-mir-3121	0.300111	0.0220874
TCGA-LUAD	ENSG00000243766.3	hsa-mir-3131	0.419155	0.00105691
TCGA-LUAD	ENSG00000243766.3	hsa-mir-3159	0.31683	0.0153861
TCGA-LUAD	ENSG00000243766.3	hsa-mir-3169	0.30698	0.0190832
TCGA-LUAD	ENSG00000243766.3	hsa-mir-320a	0.334947	0.0101681
TCGA-LUAD	ENSG00000243766.3	hsa-mir-323	0.302721	0.0209018
TCGA-LUAD	ENSG00000243766.3	hsa-mir-329-1	0.455413	0.000328041
TCGA-LUAD	ENSG00000243766.3	hsa-mir-3646	0.323654	0.0132003
TCGA-LUAD	ENSG00000243766.3	hsa-mir-3662	0.304389	0.0201727
TCGA-LUAD	ENSG00000243766.3	hsa-mir-3677	0.421792	0.000974878
TCGA-LUAD	ENSG00000243766.3	hsa-mir-369	0.306185	0.0194122
TCGA-LUAD	ENSG00000243766.3	hsa-mir-370	0.339474	0.00913407
TCGA-LUAD	ENSG00000243766.3	hsa-mir-377	0.311408	0.017337
TCGA-LUAD	ENSG00000243766.3	hsa-mir-379	0.300474	0.0219191
TCGA-LUAD	ENSG00000243766.3	hsa-mir-381	0.316144	0.015622
TCGA-LUAD	ENSG00000243766.3	hsa-mir-382	0.323735	0.013176
TCGA-LUAD	ENSG00000243766.3	hsa-mir-3934	0.350408	0.00700482
TCGA-LUAD	ENSG00000243766.3	hsa-mir-409	0.313915	0.01641
TCGA-LUAD	ENSG00000243766.3	hsa-mir-421	0.319765	0.0144105
TCGA-LUAD	ENSG00000243766.3	hsa-mir-4284	-0.373473	0.00388127
TCGA-LUAD	ENSG00000243766.3	hsa-mir-431	0.312313	0.0169972
TCGA-LUAD	ENSG00000243766.3	hsa-mir-448	0.351391	0.00683656
TCGA-LUAD	ENSG00000243766.3	hsa-mir-485	0.477297	0.000151645
TCGA-LUAD	ENSG00000243766.3	hsa-mir-487a	0.456272	0.000318561
TCGA-LUAD	ENSG00000243766.3	hsa-mir-493	0.33056	0.0112656
TCGA-LUAD	ENSG00000243766.3	hsa-mir-495	0.382862	0.00301472
TCGA-LUAD	ENSG00000243766.3	hsa-mir-512-2	0.302341	0.0210708
TCGA-LUAD	ENSG00000243766.3	hsa-mir-518a-2	0.339897	0.00904223
TCGA-LUAD	ENSG00000243766.3	hsa-mir-518e	0.339229	0.00918761
TCGA-LUAD	ENSG00000243766.3	hsa-mir-520f	0.329086	0.0116566
TCGA-LUAD	ENSG00000243766.3	hsa-mir-524	0.322605	0.0135179
TCGA-LUAD	ENSG00000243766.3	hsa-mir-539	0.332301	0.0108185
TCGA-LUAD	ENSG00000243766.3	hsa-mir-548j	0.312383	0.0169713
TCGA-LUAD	ENSG00000243766.3	hsa-mir-550a-1	0.320253	0.0142538
TCGA-LUAD	ENSG00000243766.3	hsa-mir-584	0.306533	0.0192676
TCGA-LUAD	ENSG00000243766.3	hsa-mir-605	0.443623	0.000486815
TCGA-LUAD	ENSG00000243766.3	hsa-mir-615	0.373472	0.00388139
TCGA-LUAD	ENSG00000243766.3	hsa-mir-654	0.309945	0.017898
TCGA-LUAD	ENSG00000243766.3	hsa-mir-655	0.407595	0.00149468
TCGA-LUAD	ENSG00000243766.3	hsa-mir-7-1	0.331674	0.0109776
TCGA-LUAD	ENSG00000243766.3	hsa-mir-7-2	0.313968	0.0163912
TCGA-LUAD	ENSG00000243766.3	hsa-mir-7-3	0.39082	0.00241946
TCGA-LUAD	ENSG00000243766.3	hsa-mir-758	0.356049	0.00608653
TCGA-LUAD	ENSG00000243766.3	hsa-mir-767	0.437988	0.000584992
TCGA-LUAD	ENSG00000243766.3	hsa-mir-874	0.391288	0.00238793
TCGA-LUAD	ENSG00000243766.3	hsa-mir-889	0.423603	0.000921921
TCGA-LUAD	ENSG00000243766.3	hsa-mir-935	0.481132	0.000131751
